# Supplementary material for: Midwife-led pandemic telemedicine services for maternal health and gender-based violence screening in Bangladesh: an implementation research case study
Source: Reprod Health. 2023 Aug 29;20:128. doi: 10.1186/s12978-023-01674-0 (PMC10466754; doi:10.1186/s12978-023-01674-0)
Supplement: Supplementary file 5 — Additional file 5: Service utilization dataset that the quantitative analysis drew from. [file 12978_2023_1674_MOESM5_ESM.xlsx]

## Sheet: ANC BIRTHS PNC PPH
Data	No. of mother received ANC 1			No. of mother received ANC 2			No. of mother received ANC 3			No. of mother received ANC 4			No. of Normal Deliveries			No. of cases with Post-Partum Hemorrhage (Complication11)			No. of mother received PNC 1 services at facility			No. of mother received PNC 2 services at facility
Organisation unit / Period	2019	2020	2021	2019	2020	2021	2019	2020	2021	2019	2020	2021	2019	2020	2021	2019	2020	2021	2019	2020	2021	2019	2020	2021
Alikadam Upazila Health Complex	276	441	887	311	388	308	199	248	173	50	86	71	71	71	112	1			70	77	111	56	78	102
Begumganj Upazila Health Complex	96	281	738	94	179	376	89	152	203	133	266	296	446	495	405		1	4	454	497	409	288	422	280
Biswambarpur Upazila Health Complex	328	319	770	235	167	250	159	97	152	64	160	167	403	353	424	5	6	14	369	355	425	198	160	99
Chakaria Upazila Health Complex	1530	2105	3122	929	1804	1987	479	880	1312	262	440	745	360	539	1228	8	15	57	328	512	1180	82	256	330
Chatkhil Upazila Health Complex	2315	2443	2427	2005	1929	1818	2228	1573	1555	1689	1730	1671	2322	2430	2229	25	42	53	2472	2624	2400	2422	1795	1902
Chhatak Upazila Health Complex	1010	630	696	415	295	400	274	181	259	244	161	156	552	532	674	6	14	7	561	539	675	445	315	249
Companiganj Upazila Health Complex	1158	1167	2343	933	706	1695	822	518	1337	633	447	1234	841	883	802	11	6	14	772	900	839	646	591	456
Derai Upazila Health Complex	951	636	733	152	246	459	147	184	349	345	205	459	967	827	1127	5	16	30	699	171	554	314	60	428
Dhamrai Upazila Health Complex	3746	2903	3124	2534	1393	1908	1882	866	1446	1452	660	1198	265	230	336	16	15	33	292	272	437	2313	66	944
Dharmapasha Upazila Health Complex	800	426	646	608	283	517	506	202	357	347	149	259	321	322	300	20	12	8	319	312	298	267	290	201
Doarabazar Upazila Health Complex	503	336	305	395	234	225	323	150	153	205	93	137	242	187	217	2	3	5	231	192	225	167	103	93
Hatiya Upazila Health Complex	112	521	745	169	234	272	253	239	146	342	245	75	538	591	784		2	6	743	778	928	697	522	325
Jagannathpur Upazila Health Complex	698	554	718	454	303	507	350	324	392	415	310	413	726	553	644	41	40	35	719	553	559	332	163	75
Jamalganj Upazila Health Complex	389	349	485	286	274	248	256	266	190	151	193	154	227	268	245	5	3	22	248	266	220	26	72	113
Kabirhat Upazila Health Complex	502	785	849	155	311	426	66	132	247	30	78	225	77	187	243	2		1	42	191	244	4	13	69
Kutubdia Upazila Health Complex	787	881	1375	528	597	1088	441	352	861	380	274	634	320	393	669	5	14	22	336	322	702	285	291	754
Lama Upazila Health Complex	523	216	844	314	162	559	190	103	312	146	62	217	165	83	261		3	6	165	12	278	165	3	43
Moheshkhali Upazila Health Complex	3836	4153	5644	1893	2093	3316	1010	1100	2004	611	471	1374	852	1006	1632	37	31	61	854	1014	1652	994	1403	1848
Naikhongchari Upazila Health Complex	83	77	184	71	49	122	39	39	87	28	31	62	43	38	43				43	31	43	26
Pekua Upazila Health Complex	412	626	2379	404	520	1530	262	336	749	185	245	435	366	360	627	6	3	5	362	346	627	42	49	52
Ramu Upazila Health Complex	2498	2829	2745	1663	1699	1555	1032	909	830	367	499	429	886	765	910	5	19	19	885	727	890	654	281	384
Rowangchari Upazila Health Complex	153	164	140	77	130	115	65	73	74	40	87	89	44	77	53			1	42	70	60	42	70	85
Ruma Upazila Health Complex	90	130	196	40	46	105	8	19	46	2	7	31	122	104	147		5	14	78	41	123	12	1	19
Senbag Upazila Health Complex	476	1165	1336	383	971	1013	341	925	904	422	953	975	568	649	625		6	6	330	505	579	162	160	287
Sonaimuri Upazila Health Complex	181	571	936	46	231	393	40	134	211	55	103	201	168	132	251		1	8	168	136	253	111	77	88
Subarnachar Upazila Health Complex	1356	762	1057	613	331	395	438	173	185	190	63	125	233	164	188	1	2	4	209	163	188	206	130	116
Sulla Upazila Health Complex	246	204	156	190	124	152	134	90	120	65	94	137	162	138	122	3	8	12	135	117	79	69	79	56
Taherpur Upazila Health Complex	335	414	369	293	93	222	251	53	126	235	126	182	345	313	194	8	17	9	335	311	196	124	84	135
Tejgaon Health Complex, Dhaka		766	1142		320	659		132	303		42	122								68	164		201	1334
Thanchi Upazila Health Complex	179	175	228	86	80	101	44	39	53	19	32	37	9	27	29				11	24	29	9	8	25
Ukhia Upazila Health Complex	2440	2629	3154	1007	1090	1227	613	489	572	328	179	254	370	357	484	21	5	16	534	470	706	141	164	276
Total	28009	29658	40473	17283	17282	23948	12941	10978	15708	9435	8491	12564	13011	13074	16005	233	289	472	12806	12596	16073	11299	7907	11168

## Sheet: ECLAMPSIA
Sl	Data	No. of cases with Pre-Eclampsia/ Eclampsia (Complication3)
	Organisation unit / Period	2019	2020	2021
1	Alikadam Upazila Health Complex
2	Begumganj Upazila Health Complex			5
3	Biswambarpur Upazila Health Complex	2	7	10
4	Chakaria Upazila Health Complex	6	9	38
5	Chatkhil Upazila Health Complex	19	35	25
6	Chhatak Upazila Health Complex	17	37	18
7	Companiganj Upazila Health Complex		8	24
8	Derai Upazila Health Complex	48	61	88
9	Dhamrai Upazila Health Complex	17	12	35
10	Dharmapasha Upazila Health Complex	4	14	9
11	Doarabazar Upazila Health Complex	4	4	9
12	Dohar Upazila Health Complex
13	Hatiya Upazila Health Complex	18	24	11
14	Jagannathpur Upazila Health Complex	16	10	27
15	Jamalganj Upazila Health Complex	8	4	28
16	Kabirhat Upazila Health Complex			4
17	Keraniganj Upazila Health Complex
18	Kutubdia Upazila Health Complex	1	2	3
19	Lama Upazila Health Complex		1	4
20	Moheshkhali Upazila Health Complex	3	3	9
21	Naikhongchari Upazila Health Complex
22	Nawabganj Upazila Health Complex
23	Pekua Upazila Health Complex	3	2	3
24	Ramu Upazila Health Complex	13	13	18
25	Rowangchari Upazila Health Complex	1	2
26	Ruma Upazila Health Complex		3	7
27	Savar Upazila Health Complex
28	Senbag Upazila Health Complex	1	8	9
29	Sonaimuri Upazila Health Complex	1	3	6
30	Subarnachar Upazila Health Complex			2
31	Sulla Upazila Health Complex	4	6	6
32	Taherpur Upazila Health Complex	4	14	18
33	Tejgaon Health Complex, Dhaka
34	Teknaf Upazila Health Complex
35	Thanchi Upazila Health Complex
36	Ukhia Upazila Health Complex	26	6	7
Total		216	288	423

## Sheet: GBV
Month	Total # of ANC Remote	Total # of PNC Remote	# of GBV Screening remotely	# of GBV session held	# of GBV case Identified/refer
2021-01-21	168	20	168	14	0
2021-02-21	1846	543	1846	64	9
2021-03-21	2180	827	2180	82	10
2021-04-21	202	88	190	7	2
2021-05-21	210	97	207	5	3
2021-06-21	273	115	188	11	4
2021-07-21	355	187	242	14	2
2021-08-21	965	255	876	13	0
2021-09-21	1034	398	1020	13	4
2021-10-21	1586	418	1177	22	5
2021-11-21	1659	434	1296	24	4
2021-12-21	1741	487	1323	25	3
